# Supplementary material for: Effects of Radioactive 56MnO2 Particle Inhalation on Mouse Lungs: A Comparison between C57BL and BALB/c
Source: Int J Mol Sci. 2023 Dec 18;24(24):17605. doi: 10.3390/ijms242417605 (PMC10743477; doi:10.3390/ijms242417605)
Supplement: Supplementary file 1 [file ijms-24-17605-s001.zip]

Archive with 3 entries (3 files):
- TableS3.pdf
- TableS1.pdf
- TableS2.pdf
